# Supplementary material for: Common maternal and fetal genetic variants show expected polygenic effects on risk of small- or large-for-gestational-age (SGA or LGA), except in the smallest 3% of babies
Source: PLoS Genet. 2020 Dec 7;16(12):e1009191. doi: 10.1371/journal.pgen.1009191 (PMC7721187; doi:10.1371/journal.pgen.1009191)
Supplement: S1 Table — Source PMID:31043758. (XLSX) [file pgen.1009191.s004.xlsx]

## Sheet: S1 Table
	S1 Table: SNPs and weights used to construct fetal and maternal birth weight GS. Source PMID:31043758
	SNP	Chromosome	Position (hg19)	Effect Allele	Other Allele	Fetal Beta	Maternal Beta
	rs17367504	1	11862778	G	A	-0.005208	0.033216
	rs12401656	1	43456767	G	A	0.0281	-0.0074
	rs80278614	1	119412317	A	G	0.04088	-0.00076
	rs905938	1	154991389	C	T	0.020966	0.006268
	rs670523	1	155878732	G	A	0.0176987	0.000802667
	rs72480273	1	161644871	C	A	0.0180493	0.00670133
	rs10913200	1	176521655	G	A	0.0323133	0.0311733
	rs61830764	1	212289976	A	G	0.0155427	-0.00368533
	rs3806315	1	214724668	A	G	0.0162907	0.00281867
	rs708122	1	228216997	C	A	0.0128667	0.00746667
	rs10495563	2	9662210	A	G	0.01452	0.01076
	rs11893688	2	9695282	T	C	0.0146133	0.0109733
	rs2551347	2	23912401	T	C	0.029336	-0.009272
	rs1179494	2	36809496	G	C	0.001994	0.016012
	rs754868	2	43185532	G	A	0.01887	-0.00434
	rs4952673	2	43423870	A	G	-0.00231	0.01982
	rs17034876	2	46484310	T	C	0.033722	0.013556
	rs4953353	2	46567276	G	T	0.0196587	-0.00331733
	rs186606513	2	97482001	G	A	0.0355673	0.0438653
	rs56188432	2	158406865	G	A	0.232577	0.0488467
	rs560887	2	169763148	C	T	-0.0273173	0.0380347
	rs2280235	2	191843830	G	A	0.0159593	0.00628133
	rs10181515	2	227019461	T	C	0.0240093	-0.00741867
	rs9855896	3	14287150	G	A	-0.00911133	0.0280227
	rs2168443	3	46947087	T	A	0.0105827	0.0116347
	rs11708067	3	123065778	G	A	0.049576	-0.021552
	rs9851257	3	123125711	T	A	0.00572067	0.0255587
	rs6440006	3	141142691	A	G	-0.001196	0.021392
	rs2306700	3	142123841	T	C	0.018866	0.008668
	rs10935733	3	148622968	T	C	0.0166987	0.00360267
	rs4679760	3	155855418	G	C	-0.0106967	0.0381933
	rs1482852	3	156798294	A	G	0.0505013	-0.00280267
	rs11711420	3	183349010	T	G	0.020638	-0.004076
	rs4144829	4	17903654	C	T	0.0319973	0.00620533
	rs2174633	4	17917781	A	C	0.030642	0.007316
	rs2189234	4	106075498	G	T	0.00170867	0.0259827
	rs6533183	4	106133184	C	T	0.009282	0.023236
	rs116807401	4	135121721	C	T	0.0724593	0.00768133
	rs6845999	4	145565826	T	C	0.0205693	0.0116613
	rs2131354	4	145599908	A	G	0.0190133	0.0145733
	rs4579095	4	174726635	G	A	-0.008446	0.022092
	rs1818782	5	39424628	C	A	0.0153507	-0.00210133
	rs351930	5	52003397	T	A	0.0204847	-0.00376933
	rs854037	5	57091783	A	G	0.0236247	0.00595067
	rs28365970	5	67585723	C	A	0.0151407	0.00871867
	rs6871635	5	133830395	G	A	0.00466467	0.0240707
	rs1981627	5	133838180	G	A	0.00718267	0.0220347
	rs2946179	5	157886627	C	T	0.000430667	0.0415387
	rs34471628	5	172196752	A	G	-0.011966	0.066332
	rs9379084	6	7231843	G	A	-0.00190733	0.0418147
	rs35261542	6	20675792	C	A	0.0487013	-0.0176027
	rs9379832	6	26186200	A	G	0.019414	0.004972
	rs9366778	6	31269173	G	A	0.0181633	0.00267333
	rs6911024	6	31368451	T	C	-0.00332867	0.0374573
	rs9267812	6	32128394	T	C	0.0167533	0.00869333
	rs1547669	6	33775641	G	A	0.0187853	-0.00337067
	rs75104038	6	34190104	A	G	0.02705	0.0361
	rs75034466	6	34199815	T	C	0.020064	0.050672
	rs6911621	6	35529025	T	C	0.006108	0.023384
	rs9348981	6	35687249	T	G	0.01567	0.00946
	rs7744700	6	53349401	T	A	0.0191367	0.00312667
	rs76094073	6	109288036	G	C	0.0177513	0.0190973
	rs6568554	6	109290319	A	C	0.010748	0.021504
	rs6925689	6	126865884	T	C	0.0192013	-0.00920267
	rs6569647	6	130337266	T	C	0.016802	0.004396
	rs1415701	6	130345835	G	A	0.00916867	0.0146627
	rs6930558	6	141878920	T	G	0.02198	0.00024
	rs962554	6	142734204	T	C	0.0151433	0.00351333
	rs10872678	6	152039964	T	C	0.025012	0.009576
	rs7772579	6	152042502	A	C	0.0236407	0.0115187
	rs2934844	6	166142456	T	A	0.022444	-0.002688
	rs1724889	7	2741021	G	A	0.006116	0.019368
	rs4719648	7	2756832	C	T	0.013978	0.009444
	rs59084784	7	22739562	A	C	0.00973933	0.0115213
	rs7808457	7	22798265	A	T	0.00435267	0.0146947
	rs34776209	7	23513093	C	T	0.0178353	0.0137293
	rs2908279	7	44174857	T	G	0.0045	0.0132
	rs2971669	7	44231778	T	C	-0.00257933	0.0265587
	rs138715366	7	44246271	C	T	0.22962	0.01596
	rs10265133	7	45895604	G	T	-0.0144627	0.0325253
	rs11983722	7	46298647	A	T	0.0335747	-0.00134933
	rs10265057	7	47275737	G	A	0.0349153	-0.0110307
	rs2237467	7	50733316	A	G	0.0149053	0.00758933
	rs112139215	7	73034559	A	C	0.0497827	-0.0107653
	rs2282978	7	92264410	C	T	0.017666	-0.001732
	rs45446698	7	99332948	G	T	-0.006422	0.065044
	rs13231367	7	127509070	G	A	0.00831467	0.0151707
	rs6467157	7	127660763	T	C	0.01248	0.01224
	rs3918226	7	150690176	C	T	-0.0108933	0.0439867
	rs62496903	8	6446938	T	C	0.0271507	0.00989867
	rs732563	8	23345526	C	T	0.0172153	-0.00163067
	rs11778247	8	23403378	G	A	0.002378	0.022644
	rs34036147	8	38366249	T	C	0.018068	-0.000536
	rs13266210	8	41533514	A	G	0.0299867	-0.00557333
	rs72656010	8	57122215	T	C	0.030474	-0.003348
	rs6995390	8	77611012	T	A	-0.0101427	0.0314853
	rs7819593	8	106115172	C	T	0.019824	0.000752
	rs10283100	8	120596023	G	A	0.0343133	0.0131733
	rs13271368	8	126506140	C	T	0.019738	-0.000476
	rs13257363	8	142252580	G	A	0.014778	0.003644
	rs9657468	8	142362391	G	T	0.0175213	-0.00384267
	rs7854962	9	96900505	C	G	0.0191033	0.00499333
	rs28457693	9	98217348	G	A	0.0417313	0.00613733
	rs1411424	9	113892963	A	G	0.00744933	0.0201013
	rs2418135	9	113901309	A	G	0.00832733	0.0195453
	rs72760655	9	116916214	C	A	-0.006942	0.028684
	rs1323438	9	119115531	C	T	0.0194073	-0.00241467
	rs3933326	9	123633948	G	A	0.0217887	-0.000377333
	rs10985827	9	125701608	G	T	0.030126	0.000548
	rs28505901	9	139241030	A	G	0.02	0.0052
	rs4350272	10	25056118	A	G	0.0172327	0.00133467
	rs5030938	10	70975916	T	C	0.019352	0.010096
	rs9645500	10	70986723	G	T	0.020702	0.008196
	rs1112718	10	94479107	G	A	0.032598	-0.015196
	rs10509669	10	95969913	A	T	-0.0182747	0.0315493
	rs3740360	10	96025491	C	A	0.00582067	0.0417587
	rs2274224	10	96039597	C	G	0.01663	0.00954
	rs562974282	10	104201070	G	T	-0.0966467	0.253893
	rs10883846	10	104958244	C	T	0.0145873	0.00602533
	rs7903146	10	114758349	T	C	-0.000752	0.022904
	rs7076938	10	115789375	T	C	0.0277933	0.00621333
	rs1801253	10	115805056	C	G	0.02671	0.00818
	rs71486610	10	124134803	C	G	0.0156333	0.00933333
	rs11042596	11	2118860	T	G	0.032188	-0.009776
	rs234864	11	2857297	A	G	0.0162993	-0.00279867
	rs2168101	11	8255408	C	A	-0.01108	0.03896
	rs4444073	11	10331664	A	C	0.0219533	-0.00430667
	rs12574749	11	32405355	C	A	0.00906667	0.0142667
	rs5030317	11	32410337	C	G	0.012108	0.012584
	rs10437653	11	46297631	A	C	0.002636	0.016328
	rs10734564	11	48160429	A	G	-0.0103927	0.0285853
	rs667515	11	69449076	G	C	0.013078	0.009644
	rs61885091	11	69791952	A	G	0.0158407	0.0129187
	rs10830963*	11	92708710	G	C	-0.00286067	0.0435213
	rs10895278	11	102095335	C	T	-0.000646	0.024492
	rs76895963	12	4384844	G	T	0.0536113	0.0413773
	rs11055030	12	12878349	G	C	0.020324	-0.002648
	rs2306547	12	26877885	C	T	0.0134127	0.00937467
	rs11051061	12	30914668	A	G	-0.00268267	0.0265653
	rs6582623	12	46613394	C	T	0.0190113	0.00717733
	rs180438	12	47187260	G	A	-0.00980067	0.0366013
	rs8756	12	66359752	C	A	0.0363027	0.00979467
	rs7968682	12	66371880	G	T	0.036676	0.009848
	rs1480470	12	66412130	G	A	0.0258153	-0.00463067
	rs1533688	12	102772745	C	T	-0.005644	0.024288
	rs2647873	12	103081192	A	G	0.00942667	0.0159467
	rs17033114	12	103123339	T	C	-0.014086	0.064772
	rs3184504	12	111884608	C	T	0.00941933	0.0293613
	rs9549046	13	40647206	A	G	0.0309353	-0.00287067
	rs34217484	13	48854550	A	T	0.0152173	0.00996533
	rs9318511	13	78601413	C	A	0.0243573	0.000485333
	rs72681869	14	50655357	C	G	0.08866	-0.02052
	rs6575803	14	101257755	C	T	0.0394313	-0.0168627
	rs75844534	15	38667117	A	C	0.0349273	-0.0232547
	rs2928148	15	41401550	A	G	-0.002878	0.018356
	rs339969	15	60883281	A	C	0.0138727	0.00685467
	rs3784789	15	75082552	G	C	-0.0175527	0.0291053
	rs12909648	15	86224570	G	A	-0.00147333	0.0255467
	rs12443252	15	91064690	T	C	-0.00344	0.01968
	rs7183988	15	91428589	G	T	0.00549333	0.0252133
	rs4932373	15	91429287	A	C	0.006634	0.025732
	rs55958435	15	96852638	A	G	0.0228947	0.00281067
	rs7402983	15	99193276	A	C	0.0192393	0.00732133
	rs11630479	15	99240481	G	A	0.00774333	0.0127133
	rs2045457	16	20046115	G	A	0.0116227	0.00495467
	rs40434	16	55699525	G	A	0.0178827	-0.00616533
	rs28544888	16	55741204	C	T	0.0231827	0.00123467
	rs11641308	16	75312023	T	C	-0.00433	0.02346
	rs222857	17	7164563	T	C	0.0215293	0.00734133
	rs2428362†	17	7180274	T	C	0.0190207	0.0105587
	rs4511593	17	7455536	T	C	0.0193453	-0.00369067
	rs78378222	17	7571752	G	T	0.0796753	0.00684933
	rs9909342	17	25652275	A	G	0.0178533	-0.000906667
	rs7223535	17	29211667	G	A	0.015668	0.006864
	rs11867479	17	68090207	T	C	0.0172147	-0.00142933
	rs10221267	17	68464662	T	C	0.0179327	-0.00126533
	rs73354194	17	79905947	C	T	0.077192	-0.025784
	rs9912553	17	79959703	G	C	0.003616	0.019368
	rs11082304	18	20720973	T	G	0.0151673	0.00346533
	rs2779165	19	4915447	G	C	0.0183613	0.00947733
	rs8106042	19	7161849	G	C	0.0234333	-0.00446667
	rs2967676	19	8789666	A	C	-0.00370333	0.0454067
	rs41355649	19	33790556	G	A	0.0299313	0.00353733
	rs1129156	19	40719076	T	C	0.0172107	-0.000621333
	rs147957154	19	43431040	T	C	0.030078	-0.016156
	rs516246	19	49206172	C	T	0.0177687	-0.00113733
	rs255773	19	54723546	C	T	0.0152467	0.00370667
	rs147110934	19	55993436	G	T	0.049096	0.000608
	rs12461110	19	56320663	A	G	-0.006618	0.023836
	rs304001	19	56423668	G	A	-0.002778	0.022756
	rs6040076	20	10658882	C	G	0.014238	0.008324
	rs6033062	20	11207419	A	T	0.01212	0.00556
	rs1203876	20	22540915	C	A	0.0485473	-0.0228947
	rs11698914	20	31327144	C	G	0.034872	-0.004344
	rs181451002	20	32466219	G	A	-0.0127633	0.0691267
	rs2889874	20	33715777	G	T	0.0118227	0.00755467
	rs1012167	20	39159119	C	T	0.0254693	-0.00113867
	rs753381	20	39797465	T	C	0.0172927	-0.00478533
	rs6026449	20	57272617	C	T	0.0190773	-0.00315467
	rs73143584	20	62445702	A	G	0.0305727	-0.00614533
	rs2229742	21	16339172	G	C	0.024884	0.003632
	rs220193	21	43581308	A	G	0.0251533	-0.00730667
	rs134594	22	29468456	C	T	0.023928	-0.016656
	rs41311445	22	42070374	A	C	0.0297567	0.000286667
	rs7285579	22	46441980	C	T	0.017368	0.001664
