# Supplementary material for: Common maternal and fetal genetic variants show expected polygenic effects on risk of small- or large-for-gestational-age (SGA or LGA), except in the smallest 3% of babies
Source: PLoS Genet. 2020 Dec 7;16(12):e1009191. doi: 10.1371/journal.pgen.1009191 (PMC7721187; doi:10.1371/journal.pgen.1009191)
Supplement: S2 Table — (XLSX) [file pgen.1009191.s005.xlsx]

## Sheet: S2 Table
	S2 Table: SNPs and weights used to construct fasting glucose GS
	SNP	Chromosome	Position (hg19)	Effect allele	Other allele	Effect	References and notes
	rs340874	1	214159256	C	T	0.013464	Scott et al. 2012 (PMID: 22885924)
	rs780094	2	27741237	C	T	0.027386	Scott et al. 2012 (PMID: 22885924)
	rs560887	2	169763148	C	T	0.071132	Scott et al. 2012 (PMID: 22885924)
	rs11715915	3	49455330	C	T	0.012	Scott et al. 2012 (PMID: 22885924)
	rs11708067	3	123065778	A	G	0.023016	Scott et al. 2012 (PMID: 22885924)
	rs1280	3	170713290	T	C	0.026374	Scott et al. 2012 (PMID: 22885924)
	rs7651090	3	185513392	G	A	0.0128	Scott et al. 2012 (PMID: 22885924)
	rs4869272	5	95539448	T	C	0.0177	Scott et al. 2012 (PMID: 22885924)
	rs9368222	6	20686996	A	C	0.0143	Scott et al. 2012 (PMID: 22885924)
	rs2191349	7	15064309	T	G	0.029157	Scott et al. 2012 (PMID: 22885924)
	rs2908289	7	44223942	A	G	0.057397	Scott et al. 2012 (PMID: 22885924)
	rs6943153	7	50791579	T	C	0.0154	Scott et al. 2012 (PMID: 22885924)
	rs983309	8	9177732	T	G	0.0256	Scott et al. 2012 (PMID: 22885924)
	rs11558471	8	118185733	A	G	0.028879	Scott et al. 2012 (PMID: 22885924)
	rs10814916	9	4293150	C	A	0.015819	Scott et al. 2012 (PMID: 22885924)
	rs10811661	9	22134094	T	C	0.0238	Scott et al. 2012 (PMID: 22885924)
	rs16913693	9	111680359	T	G	0.0434	Scott et al. 2012 (PMID: 22885924)
	rs3829109	9	139256766	G	A	0.0172	Scott et al. 2012 (PMID: 22885924)
	rs11195502	10	113039667	C	T	0.032448	Scott et al. 2012 (PMID: 22885924)
	rs7903146	10	114758349	T	C	0.021965	Scott et al. 2012 (PMID: 22885924)
	rs11607883	11	45839709	G	A	0.021346	Scott et al. 2012 (PMID: 22885924)
	rs11039182	11	47346723	T	C	0.023313	Scott et al. 2012 (PMID: 22885924)
	rs174576	11	61603510	C	A	0.019743	Scott et al. 2012 (PMID: 22885924)
	rs11603334	11	72432985	G	A	0.0192	Scott et al. 2012 (PMID: 22885924)
	rs10830963	11	92708710	G	C	0.077887	Scott et al. 2012 (PMID: 22885924)
	rs10747083	12	133041618	A	G	0.0133	Scott et al. 2012 (PMID: 22885924)
	rs11619319	13	28487599	G	A	0.0195	Scott et al. 2012 (PMID: 22885924)
	rs576674	13	33554302	G	A	0.0167	Scott et al. 2012 (PMID: 22885924)
	rs3783347	14	100839261	G	T	0.0168	Scott et al. 2012 (PMID: 22885924)
	rs4502156	15	62383155	T	C	0.022435	Scott et al. 2012 (PMID: 22885924)
	rs2302593	19	46196634	C	G	0.0144	Scott et al. 2012 (PMID: 22885924)
	rs6113722	20	22557099	G	A	0.0353	Scott et al. 2012 (PMID: 22885924)
	rs6072275	20	39743905	A	G	0.0159	Scott et al. 2012 (PMID: 22885924)
