# Supplementary material for: Common maternal and fetal genetic variants show expected polygenic effects on risk of small- or large-for-gestational-age (SGA or LGA), except in the smallest 3% of babies
Source: PLoS Genet. 2020 Dec 7;16(12):e1009191. doi: 10.1371/journal.pgen.1009191 (PMC7721187; doi:10.1371/journal.pgen.1009191)
Supplement: S3 Table — (XLSX) [file pgen.1009191.s006.xlsx]

## Sheet: S3 Table
	S3 Table: SNPs and weights used to construct SBP GS
	SNP	Chromosome	Position (hg19)	Effect allele	Other allele	Effect	References and notes
	rs880315	1	10796866	C	T	0.475	Warren et al. 2017 (PMID: 28135244); Ehret et al. 2016 (PMID: 27618452); Surendran et al. 2016 (PMID: 27618447); Ehret et al. 2011 (PMID: 21909115)
	rs17037390	1	11860843	G	A	0.908	Warren et al. 2017 (PMID: 28135244); Ehret et al. 2016 (PMID: 27618452); Surendran et al. 2016 (PMID: 27618447); Ehret et al. 2011 (PMID: 21909115)
	rs7515635	1	42408070	T	C	0.307	Warren et al. 2017 (PMID: 28135244); Ehret et al. 2016 (PMID: 27618452); Surendran et al. 2016 (PMID: 27618447); Ehret et al. 2011 (PMID: 21909115)
	rs1620668	1	113023980	G	A	0.535	Warren et al. 2017 (PMID: 28135244); Ehret et al. 2016 (PMID: 27618452); Surendran et al. 2016 (PMID: 27618447); Ehret et al. 2011 (PMID: 21909115)
	rs2932538	1	113216543	G	A	0.38842	Warren et al. 2017 (PMID: 28135244); Ehret et al. 2016 (PMID: 27618452); Surendran et al. 2016 (PMID: 27618447); Ehret et al. 2011 (PMID: 21909115)
	rs2493134	1	230849359	C	T	0.413	Warren et al. 2017 (PMID: 28135244); Ehret et al. 2016 (PMID: 27618452); Surendran et al. 2016 (PMID: 27618447); Ehret et al. 2011 (PMID: 21909115)
	rs2586886	2	26932031	C	T	0.404	Warren et al. 2017 (PMID: 28135244); Ehret et al. 2016 (PMID: 27618452); Surendran et al. 2016 (PMID: 27618447); Ehret et al. 2011 (PMID: 21909115)
	rs1371182	2	165099215	C	T	0.444	Warren et al. 2017 (PMID: 28135244); Ehret et al. 2016 (PMID: 27618452); Surendran et al. 2016 (PMID: 27618447); Ehret et al. 2011 (PMID: 21909115)
	rs2594992	3	11360997	C	A	0.334	Warren et al. 2017 (PMID: 28135244); Ehret et al. 2016 (PMID: 27618452); Surendran et al. 2016 (PMID: 27618447); Ehret et al. 2011 (PMID: 21909115)
	rs11128722	3	14958126	G	A	0.3103	Warren et al. 2017 (PMID: 28135244); Ehret et al. 2016 (PMID: 27618452); Surendran et al. 2016 (PMID: 27618447); Ehret et al. 2011 (PMID: 21909115)
	rs711737	3	27543655	A	C	0.334	Warren et al. 2017 (PMID: 28135244); Ehret et al. 2016 (PMID: 27618452); Surendran et al. 2016 (PMID: 27618447); Ehret et al. 2011 (PMID: 21909115)
	rs6442101	3	48130893	T	C	0.396	Warren et al. 2017 (PMID: 28135244); Ehret et al. 2016 (PMID: 27618452); Surendran et al. 2016 (PMID: 27618447); Ehret et al. 2011 (PMID: 21909115)
	rs6779380	3	169111915	C	T	0.439	Warren et al. 2017 (PMID: 28135244); Ehret et al. 2016 (PMID: 27618452); Surendran et al. 2016 (PMID: 27618447); Ehret et al. 2011 (PMID: 21909115)
	rs2291435	4	38387395	C	T	0.3441	Warren et al. 2017 (PMID: 28135244); Ehret et al. 2016 (PMID: 27618452); Surendran et al. 2016 (PMID: 27618447); Ehret et al. 2011 (PMID: 21909115)
	rs35529250	4	40428091	C	T	1.5373	Warren et al. 2017 (PMID: 28135244); Ehret et al. 2016 (PMID: 27618452); Surendran et al. 2016 (PMID: 27618447); Ehret et al. 2011 (PMID: 21909115)
	rs1458038	4	81164723	T	C	0.659	Warren et al. 2017 (PMID: 28135244); Ehret et al. 2016 (PMID: 27618452); Surendran et al. 2016 (PMID: 27618447); Ehret et al. 2011 (PMID: 21909115)
	rs17010957	4	86719165	C	T	0.498	Warren et al. 2017 (PMID: 28135244); Ehret et al. 2016 (PMID: 27618452); Surendran et al. 2016 (PMID: 27618447); Ehret et al. 2011 (PMID: 21909115)
	rs13107325	4	103188709	C	T	0.837	Warren et al. 2017 (PMID: 28135244); Ehret et al. 2016 (PMID: 27618452); Surendran et al. 2016 (PMID: 27618447); Ehret et al. 2011 (PMID: 21909115)
	rs4691707	4	156441314	G	A	0.349	Warren et al. 2017 (PMID: 28135244); Ehret et al. 2016 (PMID: 27618452); Surendran et al. 2016 (PMID: 27618447); Ehret et al. 2011 (PMID: 21909115)
	rs12656497	5	32831939	C	T	0.487	Warren et al. 2017 (PMID: 28135244); Ehret et al. 2016 (PMID: 27618452); Surendran et al. 2016 (PMID: 27618447); Ehret et al. 2011 (PMID: 21909115)
	rs10077885	5	114390121	C	A	0.284	Warren et al. 2017 (PMID: 28135244); Ehret et al. 2016 (PMID: 27618452); Surendran et al. 2016 (PMID: 27618447); Ehret et al. 2011 (PMID: 21909115)
	rs1008058	5	122435627	A	G	0.5535	Warren et al. 2017 (PMID: 28135244); Ehret et al. 2016 (PMID: 27618452); Surendran et al. 2016 (PMID: 27618447); Ehret et al. 2011 (PMID: 21909115)
	rs11953630	5	157845402	C	T	0.411921	Warren et al. 2017 (PMID: 28135244); Ehret et al. 2016 (PMID: 27618452); Surendran et al. 2016 (PMID: 27618447); Ehret et al. 2011 (PMID: 21909115)
	rs9349379	6	12903957	A	G	0.2888	Warren et al. 2017 (PMID: 28135244); Ehret et al. 2016 (PMID: 27618452); Surendran et al. 2016 (PMID: 27618447); Ehret et al. 2011 (PMID: 21909115)
	rs1799945	6	26091179	G	C	0.627005	Warren et al. 2017 (PMID: 28135244); Ehret et al. 2016 (PMID: 27618452); Surendran et al. 2016 (PMID: 27618447); Ehret et al. 2011 (PMID: 21909115)
	rs805303	6	31616366	G	A	0.375552	Warren et al. 2017 (PMID: 28135244); Ehret et al. 2016 (PMID: 27618452); Surendran et al. 2016 (PMID: 27618447); Ehret et al. 2011 (PMID: 21909115)
	rs6919440	6	43352898	G	A	0.337	Warren et al. 2017 (PMID: 28135244); Ehret et al. 2016 (PMID: 27618452); Surendran et al. 2016 (PMID: 27618447); Ehret et al. 2011 (PMID: 21909115)
	rs1361831	6	127181089	C	T	0.482	Warren et al. 2017 (PMID: 28135244); Ehret et al. 2016 (PMID: 27618452); Surendran et al. 2016 (PMID: 27618447); Ehret et al. 2011 (PMID: 21909115)
	rs2969070	7	2512545	G	A	0.2975	Warren et al. 2017 (PMID: 28135244); Ehret et al. 2016 (PMID: 27618452); Surendran et al. 2016 (PMID: 27618447); Ehret et al. 2011 (PMID: 21909115)
	rs3735533	7	27245893	C	T	0.798	Warren et al. 2017 (PMID: 28135244); Ehret et al. 2016 (PMID: 27618452); Surendran et al. 2016 (PMID: 27618447); Ehret et al. 2011 (PMID: 21909115)
	rs12705390	7	106410777	A	G	0.619	Warren et al. 2017 (PMID: 28135244); Ehret et al. 2016 (PMID: 27618452); Surendran et al. 2016 (PMID: 27618447); Ehret et al. 2011 (PMID: 21909115)
	rs4728142	7	128573967	G	A	0.2243	Warren et al. 2017 (PMID: 28135244); Ehret et al. 2016 (PMID: 27618452); Surendran et al. 2016 (PMID: 27618447); Ehret et al. 2011 (PMID: 21909115)
	rs11556924	7	129663496	C	T	0.2705	Warren et al. 2017 (PMID: 28135244); Ehret et al. 2016 (PMID: 27618452); Surendran et al. 2016 (PMID: 27618447); Ehret et al. 2011 (PMID: 21909115)
	rs2898290	8	11433909	T	C	0.377	Warren et al. 2017 (PMID: 28135244); Ehret et al. 2016 (PMID: 27618452); Surendran et al. 2016 (PMID: 27618447); Ehret et al. 2011 (PMID: 21909115)
	rs34591516	8	142367087	T	C	0.6358	Warren et al. 2017 (PMID: 28135244); Ehret et al. 2016 (PMID: 27618452); Surendran et al. 2016 (PMID: 27618447); Ehret et al. 2011 (PMID: 21909115)
	rs10760117	9	123586737	T	G	0.283	Warren et al. 2017 (PMID: 28135244); Ehret et al. 2016 (PMID: 27618452); Surendran et al. 2016 (PMID: 27618447); Ehret et al. 2011 (PMID: 21909115)
	rs6271	9	136522274	C	T	0.5911	Warren et al. 2017 (PMID: 28135244); Ehret et al. 2016 (PMID: 27618452); Surendran et al. 2016 (PMID: 27618447); Ehret et al. 2011 (PMID: 21909115)
	rs4373814	10	18419972	C	G	0.37264	Warren et al. 2017 (PMID: 28135244); Ehret et al. 2016 (PMID: 27618452); Surendran et al. 2016 (PMID: 27618447); Ehret et al. 2011 (PMID: 21909115)
	rs1813353	10	18707448	T	C	0.568568	Warren et al. 2017 (PMID: 28135244); Ehret et al. 2016 (PMID: 27618452); Surendran et al. 2016 (PMID: 27618447); Ehret et al. 2011 (PMID: 21909115)
	rs4590817	10	63467553	G	C	0.645685	Warren et al. 2017 (PMID: 28135244); Ehret et al. 2016 (PMID: 27618452); Surendran et al. 2016 (PMID: 27618447); Ehret et al. 2011 (PMID: 21909115)
	rs12247028	10	75410052	G	A	0.364	Warren et al. 2017 (PMID: 28135244); Ehret et al. 2016 (PMID: 27618452); Surendran et al. 2016 (PMID: 27618447); Ehret et al. 2011 (PMID: 21909115)
	rs932764	10	95895940	G	A	0.495	Warren et al. 2017 (PMID: 28135244); Ehret et al. 2016 (PMID: 27618452); Surendran et al. 2016 (PMID: 27618447); Ehret et al. 2011 (PMID: 21909115)
	rs943037	10	104835919	C	T	1.133	Warren et al. 2017 (PMID: 28135244); Ehret et al. 2016 (PMID: 27618452); Surendran et al. 2016 (PMID: 27618447); Ehret et al. 2011 (PMID: 21909115)
	rs4387287	10	105677897	A	C	0.338	Warren et al. 2017 (PMID: 28135244); Ehret et al. 2016 (PMID: 27618452); Surendran et al. 2016 (PMID: 27618447); Ehret et al. 2011 (PMID: 21909115)
	rs740746	10	115792787	A	G	0.486	Warren et al. 2017 (PMID: 28135244); Ehret et al. 2016 (PMID: 27618452); Surendran et al. 2016 (PMID: 27618447); Ehret et al. 2011 (PMID: 21909115)
	rs592373	11	1890990	A	G	0.484	Warren et al. 2017 (PMID: 28135244); Ehret et al. 2016 (PMID: 27618452); Surendran et al. 2016 (PMID: 27618447); Ehret et al. 2011 (PMID: 21909115)
	rs7129220	11	10350538	A	G	0.618551	Warren et al. 2017 (PMID: 28135244); Ehret et al. 2016 (PMID: 27618452); Surendran et al. 2016 (PMID: 27618447); Ehret et al. 2011 (PMID: 21909115)
	rs1156725	11	16307700	C	T	0.447	Warren et al. 2017 (PMID: 28135244); Ehret et al. 2016 (PMID: 27618452); Surendran et al. 2016 (PMID: 27618447); Ehret et al. 2011 (PMID: 21909115)
	rs381815	11	16902268	T	C	0.574719	Warren et al. 2017 (PMID: 28135244); Ehret et al. 2016 (PMID: 27618452); Surendran et al. 2016 (PMID: 27618447); Ehret et al. 2011 (PMID: 21909115)
	rs7103648	11	47461783	G	A	0.3349	Warren et al. 2017 (PMID: 28135244); Ehret et al. 2016 (PMID: 27618452); Surendran et al. 2016 (PMID: 27618447); Ehret et al. 2011 (PMID: 21909115)
	rs11229457	11	58207203	C	T	0.312	Warren et al. 2017 (PMID: 28135244); Ehret et al. 2016 (PMID: 27618452); Surendran et al. 2016 (PMID: 27618447); Ehret et al. 2011 (PMID: 21909115)
	rs751984	11	61278246	T	C	0.4074	Warren et al. 2017 (PMID: 28135244); Ehret et al. 2016 (PMID: 27618452); Surendran et al. 2016 (PMID: 27618447); Ehret et al. 2011 (PMID: 21909115)
	rs3741378	11	65408937	C	T	0.486	Warren et al. 2017 (PMID: 28135244); Ehret et al. 2016 (PMID: 27618452); Surendran et al. 2016 (PMID: 27618447); Ehret et al. 2011 (PMID: 21909115)
	rs633185	11	100593538	C	G	0.564743	Warren et al. 2017 (PMID: 28135244); Ehret et al. 2016 (PMID: 27618452); Surendran et al. 2016 (PMID: 27618447); Ehret et al. 2011 (PMID: 21909115)
	rs17249754	12	90060586	G	A	0.928202	Warren et al. 2017 (PMID: 28135244); Ehret et al. 2016 (PMID: 27618452); Surendran et al. 2016 (PMID: 27618447); Ehret et al. 2011 (PMID: 21909115)
	rs3184504	12	111884608	T	C	0.597583	Warren et al. 2017 (PMID: 28135244); Ehret et al. 2016 (PMID: 27618452); Surendran et al. 2016 (PMID: 27618447); Ehret et al. 2011 (PMID: 21909115)
	rs1378942	15	75077367	C	A	0.612536	Warren et al. 2017 (PMID: 28135244); Ehret et al. 2016 (PMID: 27618452); Surendran et al. 2016 (PMID: 27618447); Ehret et al. 2011 (PMID: 21909115)
	rs2521501	15	91437388	T	A	0.649842	Warren et al. 2017 (PMID: 28135244); Ehret et al. 2016 (PMID: 27618452); Surendran et al. 2016 (PMID: 27618447); Ehret et al. 2011 (PMID: 21909115)
	rs7213273	17	43155914	G	A	0.413	Warren et al. 2017 (PMID: 28135244); Ehret et al. 2016 (PMID: 27618452); Surendran et al. 2016 (PMID: 27618447); Ehret et al. 2011 (PMID: 21909115)
	rs17608766	17	45013271	C	T	0.658	Warren et al. 2017 (PMID: 28135244); Ehret et al. 2016 (PMID: 27618452); Surendran et al. 2016 (PMID: 27618447); Ehret et al. 2011 (PMID: 21909115)
	rs7406910	17	46688256	C	T	0.4563	Warren et al. 2017 (PMID: 28135244); Ehret et al. 2016 (PMID: 27618452); Surendran et al. 2016 (PMID: 27618447); Ehret et al. 2011 (PMID: 21909115)
	rs12940887	17	47402807	T	C	0.36224	Warren et al. 2017 (PMID: 28135244); Ehret et al. 2016 (PMID: 27618452); Surendran et al. 2016 (PMID: 27618447); Ehret et al. 2011 (PMID: 21909115)
	rs12958173	18	42141977	A	C	0.3614	Warren et al. 2017 (PMID: 28135244); Ehret et al. 2016 (PMID: 27618452); Surendran et al. 2016 (PMID: 27618447); Ehret et al. 2011 (PMID: 21909115)
	rs4247374	19	7252756	C	T	0.5933	Warren et al. 2017 (PMID: 28135244); Ehret et al. 2016 (PMID: 27618452); Surendran et al. 2016 (PMID: 27618447); Ehret et al. 2011 (PMID: 21909115)
	rs61760904	19	50139932	T	C	1.4992	Warren et al. 2017 (PMID: 28135244); Ehret et al. 2016 (PMID: 27618452); Surendran et al. 2016 (PMID: 27618447); Ehret et al. 2011 (PMID: 21909115)
	rs1327235	20	10969030	G	A	0.395	Warren et al. 2017 (PMID: 28135244); Ehret et al. 2016 (PMID: 27618452); Surendran et al. 2016 (PMID: 27618447); Ehret et al. 2011 (PMID: 21909115)
	rs6015450	20	57751117	G	A	0.896443	Warren et al. 2017 (PMID: 28135244); Ehret et al. 2016 (PMID: 27618452); Surendran et al. 2016 (PMID: 27618447); Ehret et al. 2011 (PMID: 21909115)
	rs12627651	21	44760603	A	G	0.3905	Warren et al. 2017 (PMID: 28135244); Ehret et al. 2016 (PMID: 27618452); Surendran et al. 2016 (PMID: 27618447); Ehret et al. 2011 (PMID: 21909115)
