# Supplementary material for: Common maternal and fetal genetic variants show expected polygenic effects on risk of small- or large-for-gestational-age (SGA or LGA), except in the smallest 3% of babies
Source: PLoS Genet. 2020 Dec 7;16(12):e1009191. doi: 10.1371/journal.pgen.1009191 (PMC7721187; doi:10.1371/journal.pgen.1009191)
Supplement: S6 Table — A) Associations between Fetal and Maternal BW GS and LGA/SGA defined within each cohort. Odds ratios represent the increase in risk per decile of BW GS. B) Associations between Maternal FG and SBP GS, adjusted for fetal genotype, and LGA/SGA defined within each cohort. Odds ratios represent the increase in risk per decile of FG/SBP GS. (XLSX) [file pgen.1009191.s009.xlsx]

## Sheet: S6 Table
	S6A Table: Associations between Fetal and Maternal BW GS and LGA/SGA defined within each cohort. Odds ratios represent the increase in risk per decile of BW GS.
	Genetic Score	Outcome	OR	SE	P
	Fetal	LGA	1.3778	0.0258555	2.792e-35
		SGA	0.732811	0.0264568	1.302e-31
	Maternal	LGA	1.22451	0.0330154	1.221e-09
		SGA	0.815102	0.0355551	6.823e-09
	S6B Table: Associations between Maternal FG and SBP GS, adjusted for fetal genotype, and LGA/SGA defined within each cohort. Odds ratios represent the increase in risk per decile of FG/SBP GS.
	Analysis	Outcome	Score	OR	SE	P
	Maternal	LGA	FG	1.12135	0.0359611	0.001391
			SBP	0.948186	0.0416534	0.2012
		SGA	FG	0.928771	0.0381779	0.05226
			SBP	1.1248	0.0441036	0.007838
