# Supplementary material for: Common maternal and fetal genetic variants show expected polygenic effects on risk of small- or large-for-gestational-age (SGA or LGA), except in the smallest 3% of babies
Source: PLoS Genet. 2020 Dec 7;16(12):e1009191. doi: 10.1371/journal.pgen.1009191 (PMC7721187; doi:10.1371/journal.pgen.1009191)
Supplement: S7 Table — (XLSX) [file pgen.1009191.s010.xlsx]

## Sheet: S7 Table
	S7 Table: Results from meta-analysis of simulations in ALSPAC and EFSOCH to analyse deviations from the expected polygenic model
	10% bins				3% Bins
	Percentile Bin	P-value Fetal	P-value Maternal		Percentile Bin	P-value Fetal	P-value Maternal
	0-10%	0.001006	0.00111		0-3%	0.01421	0.06168
	10-20%	0.5729	0.7785		3-6%	0.4768	0.001986
	20-30%	0.9801	0.07102		6-9%	0.04458	0.697
	30-40%	0.372	0.4692		9-12%	0.1899	0.3635
	40-50%	0.289	0.545		12-15%	0.3361	0.08434
	50-60%	0.5124	0.8552		15-18%	0.8585	0.4948
	60-70%	0.8685	0.8375		18-21%	0.9458	0.3493
	70-80%	0.5515	0.5203		21-24%	0.9898	0.6861
	80-90%	0.2869	0.1994		24-27%	0.3222	0.2816
	90-100%	0.1946	0.007391		27-30%	0.2427	0.3261
					30-33%	0.4642	0.3587
					33-36%	0.3835	0.4956
					36-39%	0.7684	0.237
					39-42%	0.6804	0.2458
					42-45%	0.2369	0.4109
					45-48%	0.8189	0.7734
					48-52%	0.9334	0.928
					52-55%	0.9821	0.9988
					55-58%	0.6218	0.6043
					58-61%	0.7335	0.9466
					61-64%	0.7935	0.9532
					64-67%	0.5939	0.5223
					67-70%	0.8265	0.4788
					70-73%	0.9168	0.6121
					73-76%	0.489	0.9308
					76-79%	0.7021	0.4438
					79-82%	0.7086	0.528
					82-85%	0.366	0.848
					85-88%	0.04643	0.4861
					88-91%	0.4525	0.01833
					91-94%	0.4105	0.09531
					94-97%	0.1767	0.2034
					97-100%	0.7721	0.4475
