# Supplementary material for: Common maternal and fetal genetic variants show expected polygenic effects on risk of small- or large-for-gestational-age (SGA or LGA), except in the smallest 3% of babies
Source: PLoS Genet. 2020 Dec 7;16(12):e1009191. doi: 10.1371/journal.pgen.1009191 (PMC7721187; doi:10.1371/journal.pgen.1009191)
Supplement: S8 Table — Associations include mother-child pairs from ALSPAC and EFSOCH. Odds ratios represent the increase in risk per decile of FG/SBP GS. (XLSX) [file pgen.1009191.s011.xlsx]

## Sheet: S8 Table
	S8 Table: Associations between Maternal FG and SBP GS and LGA/SGA, with adjustment for fetal GS un ALSPAC and EFSOCH mother-child pairs. Associations include mother-child pairs from ALSPAC and EFSOCH. Odds ratios represent the increase in risk per decile of FG/SBP GS.
	Analysis	Outcome	Score	OR	SE	P	N
	Maternal_adj_Fetal	LGA	FG	1.05933	0.0367	0.1167	5182
			SBP	0.932715	0.0427035	0.1026	5182
		SGA	FG	0.96444	0.0418725	0.3849	5182
			SBP	1.14787	0.048654	0.004689	5182
	Fetal_adj_Maternal	LGA	FG	0.958688	0.0397714	0.2894	5182
			SBP	0.932779	0.0422365	0.09879	5182
		SGA	FG	1.00728	0.0451459	0.8742	5182
			SBP	0.954669	0.0477758	0.3311	5182
