# Supplementary material for: Common maternal and fetal genetic variants show expected polygenic effects on risk of small- or large-for-gestational-age (SGA or LGA), except in the smallest 3% of babies
Source: PLoS Genet. 2020 Dec 7;16(12):e1009191. doi: 10.1371/journal.pgen.1009191 (PMC7721187; doi:10.1371/journal.pgen.1009191)
Supplement: S9 Table — (XLSX) [file pgen.1009191.s012.xlsx]

## Sheet: S9 Table
	S9 Table: Descriptive statistics of the lowest 3% of babies in EFSOCH and ALSPAC.
		Study	ALSPAC	EFSOCH
		Sample size (Male/Female (offspring sex))	405 (212/193)	29 (16/13)
	Mean (SD) birth weight (grams)	Males	2470 (443)	2508 (103)
		Females	2418 (388)	2437 (84)
		Combined	2445 (418)	2467 (100)
		Mean Maternal age (SD)	286.9 (5.67)	29.4 (5.29)
		Mean Maternal Prepregnancy BMI (SD)	22.0 (3.42)	22.4 (3.70)
		Median (IQR) GA (weeks) at delivery	40 (39-41)	38 (37-40)
		TDI	Not available	1.73 (3.67)
		Standard Occupational Class (a)	3.10 (1.12)	Not available
		% First Births	Not available	0.448
		Smokers	0.4637	0.3793
		Mean Maternal Height cm (SD)	161.6 (6.5)	162.7 (6.5)
